# Supplementary material for: Seasonal abundance of six tephritid species and the fruiting phenology of their main hosts in northern Jiangxi, China
Source: PeerJ. 2026 Feb 13;14:e20751. doi: 10.7717/peerj.20751 (PMC12908578; doi:10.7717/peerj.20751)
Supplement: Supplemental Information 1 [file peerj-14-20751-s001.xlsx]

## Sheet: Nanchang
Bactrocera dorsalis	2018	B.dorsalis				2019	B.dorsalis				2020	B.dorsalis					2021	B.dorsalis
Repetitions	Date	1	2	3	4	Date	1	2	3	4	Date	1	2	3	4		Date	1	2	3	4
	5.07	0	0	1	0	5.07	0	0	0	0	5.02	0	0	0	0		4.3	0	0	0	0
	5.14	0	0	0	2	5.14	0	1	0	0	5.09	0	1	0	0		5.1	0	0	2	0
	5.2	0	0	0	0	5.2	0	0	0	1	5.16	1	0	0	0		5.18	0	0	0	0
	5.27	1	0	0	0	5.27	0	1	0	1	5.24	0	0	0	1		5.25	0	0	1	1
	6.03	0	0	1	0	6.03	0	0	0	0	6.01	1	0	2	0		6.01	0	0	0	0
	6.1	0	0	0	1	6.1	0	0	0	0	6.08	0	0	0	0		6.08	0	0	0	0
	6.17	1	1	1	0	6.17	0	0	1	0	6.15	0	2	0	0		6.15	0	0	0	0
	6.24	0	0	0	1	6.24	0	1	0	1	6.22	4	2	0	0		6.22	0	1	0	0
	6.31	0	0	0	0	7.01	0	2	2	1	6.29	0	0	1	5		6.29	1	1	0	2
	7.07	2	0	0	1	7.09	1	5	2	0	7.06	1	1	1	12		7.06	0	0	1	1
	7.14	0	0	0	1	7.16	0	3	2	2	7.12	0	1	1	3		7.13	1	3	1	2
	7.2	2	1	2	2	7.24	0	4	2	2	7.19	2	0	2	4		7.2	0	4	0	2
	7.27	0	1	0	2	7.31	3	1	0	2	7.26	2	2	0	1		7.27	0	1	0	3
	8.03	2	0	1	6	8.06	1	4	6	2	8.03	6		3	15		8.03	1	4	0	6
	8.11	2	4		1	8.13	1	9	1	4	8.1	1	2	0	7		8.1	0	8		1
	8.18	3	2		3	8.21	6	18	16	8	8.17	3	2	1	3		8.17	1	8	2	11
	8.27	4	0	2	5	8.31	1	29	40	15	8.24	5	4	9	10		8.24	9	9	0	6
	9.04	9	5	5	6	9.07	2	30	38	3	9.01	6	8	6	7		8.31	7	10	2	12
	9.12	14	4	5	11	9.11	12	33	44		9.08	11	15	3	3		9.06	10	33	4	11
	9.19	17	12	12	19	9.18	21	19	83	6	9.15	20	3	10	11		9.13	21	19	7	5
	9.26	10	14	21	6	9.25	22	36	31	35	9.22	6	5	1	5		9.17	15	36	2	4
	10.03	21	21	14	10	10.01	10	51	42	21	9.29	10	6	11	3		9.24	10	60	21	1
	10.11	12	50	18	9	10.08	28	34	31	50	10.05	9	10	24	13		10.01	8	21	20	19
	10.18	15	4	30	1	10.16	6	21	13	19	10.12	1	5	6	3		10.08	12	15	19	1
	10.24	8	33	20	11	10.23	1	5	6	17	10.19	11	10	35	2		10.15	10	5	12	14
	10.31	24	11	12	43	10.29	2	0	0	20	10.26	43		45	10		10.22	15	10	13	14
	11.07	4	2	38	32	11.04	4	9	11	48	11.03	32	17	35	5		10.29	4	29	22	52
	11.14	17	2	18	2	11.12	10	1	4	3	11.1	2	21	7	36		11.06	12	8	11	20
	11.21	2	0	3	3	11.21	0	3	0	5	11.17	3	18	6	6		11.13	10	3	5	12
	11.28	0	0	3	0	11.3O	0	10	1	2	11.24	1	0	2	1		11.2	1	10	1	5
		170	167	207	178	12.3	0	0	0	0	12.01	0	0	0	0		11.27	0	0	0	4
							131	330	376	268		181	135	211	166		12.02	2	0	1	0
																		150	298	147	209
Zeugodacus tau	2018					2019					2020						2021
Repetitions	Date	1	2	3	4	Date	1	2	3	4	Date	1	2	3	4	5	Date	1	2	3	4
	5.07	0	0	0	1	5.07	0	0	0	0	5.02	0	0	0	0	0	4.3	0	0	0	0
	5.14	0	0	0	1	5.14	0	0	1	0	5.09	1	0	0	0	1	5.1	0	0	0	0
	5.2	0	0	0	0	5.2	0	1	0	2	5.16	0	0	0	1	0	5.18	0	2	0	1
	5.27	0	0	0	1	5.27	1	1	0	0	5.24	0	0	2	0	0	5.25	0	0	0	0
	6.03	0	0	0	0	6.03	0	0	2	0	6.01	1	0	0	0	2	6.01	0	1	0	0
	6.1	0	0	0	1	6.1	2	2	0	0	6.08	0	2	0	2	1	6.08	0	0	0	0
	6.17	0	0	0	0	6.17	0	0	0	2	6.15	1	0	2	0	1	6.15	2	1	1	0
	6.24	0	0	5	1	6.24	0	1	0	0	6.22	0	0	1	2	1	6.22	1	0	2	2
	6.31	0	0	2	0	7.01	2	10	1	2	6.29	5	1	7	1	7	6.29	0	0	0	1
	7.07	2	0	2	1	7.09	13	40	0	4	7.06	9	12	9	5	14	7.06	0	0	2	1
	7.14	1	1	35	1	7.16	16	31	12	11	7.12	6	4	27	8	4	7.13	4	1	0	2
	7.2	3	8	40	0	7.24	22	55	9	12	7.19	3	4	7	12	11	7.2	1	2	4	3
	7.27	5	16	14	2	7.31	27	53	8	12	7.26	4	3	6	15	8	7.27	15	11	12	10
	8.03	1	2	39	2	8.06	18	15	20	40	8.03	5	2	11	1	8	8.03	28	41	10	13
	8.11	20	4	13	21	8.13	22	29	15	15	8.1	1	4	2	2	12	8.1	45	31	21	7
	8.18	12	13	11	17	8.21	22	53	2	41	8.17	3	5	1	2	0	8.17	38	60	41	3
	8.27	22	54	35	101	8.31	25	23	5	14	8.24	2	2	2	2	11	8.24	25	24	15	8
	9.04	35	89	2	60	9.07	47	26	16	33	9.01	2	0	16	15	11	8.31	47	20	14	26
	9.12	8	4	25	15	9.11	28	21	5	10	9.08	2	8	1	4	14	9.06	28	39	8	10
	9.19	12	14	0	3	9.18	45	28	11	22	9.15		20	10	2	8	9.13	45	41	11	16
	9.26	21	38	16	0	9.25	40	19	2	13	9.22	0	1	2	2	8	9.17	69	49	34	21
	10.03	2	0	4	6	10.1	24	12	13	31	9.29	5	1	15	6	4	9.24	24	10	15	30
	10.11	5	82	3	0	10.8	19	20	5	15	10.05	0	0	32	3	4	10.01	14	29	38	44
	10.18	1	0	3	0	10.16	8	8	1	10	10.12	1	0	0	4	8	10.08	10	5	1	38
	10.24	3	39	90	0	10.23	13	3	3	15	10.19	0	0	1	2	2	10.15	14	1	5	10
	10.31	0	0	31	0	10.29	0	0	0	9	10.26	2	0	4	2	1	10.22	2	5	1	4
	11.07	1	10	16	1	11.4	7	1	1	1	11.03	0	0	3	0	6	10.29	1	0	0	2
	11.14	2	18	3	0	11.12	0	0	2	0	11.1	1	0	10	4	2	11.06	0	2	0	1
	11.21	0	0	8	2	11.21	0	0	0	0	11.17	0	0	1	0	8	11.13	0	0	1	2
	11.28	0	0	0	2	11.3O	10	2	1	2	11.24	2	0	2	2	1	11.2	1	1	0	0
		156	392	397	239	12.3	0	0	0	0	12.01	0	0	0	1	2	11.27	0	0	1	2
						12.11	0	0	0	0		56	69	174	100	160	12.02	0	1	0	1
						12.18	2	0	1	0								414	377	237	258
							413	454	136	316
B. scutellata	2018					2019					2020						2021
Repetitions	Date	1	2	3	4	Date	1	2	3	4	Date	1	2	3	4	5	Date	1	2	3	4
	5.07	0	0	0	0	5.07	0	0	0	0	5.02	0	0	0	0	0	4.3	0	0	0	0
	5.14	0	0	0	0	5.14	0	0	0	0	5.09	0	0	0	2	0	5.1	0	0	0	0
	5.2	0	0	0	2	5.2	0	0	1	2	5.16	2	0	0	0	1	5.18	0	0	0	0
	5.27	0	0	1	0	5.27	0	0	0	2	5.24	0	0	0	0	0	5.25	0	0	0	0
	6.03	0	0	1	0	6.03	1	0	0	0	6.01	0	0	1	4	0	6.01	0	0	0	1
	6.1	0	0	2	3	6.1	0	0	1	0	6.08	0	1	0	0	2	6.08	0	0	0	0
	6.17	0	0	0	1	6.17	0	0	0	2	6.15	0	0	0	0	1	6.15	1	0	0	0
	6.24	0	0	2	2	6.24	0	0	0	1	6.22	1	0	2	0	2	6.22	0	0	0	0
	6.31	0	0	1	0	7.01	1	0	2	1	6.29	0	3	0	1	1	6.29	0	0	1	1
	7.07	0	1	5	0	7.09	2	0	5	1	7.06	0	2	2	0	5	7.06	2	1	1	7
	7.14	1	0	1	2	7.16	9	5	3	0	7.12	1	5	5	3	15	7.13	0	1	0	9
	7.2	9	1	5	0	7.24	11	13	17	7	7.19	0	3	3	20	12	7.2	2	0	1	7
	7.27	3	1	13	10	7.31	28	11	14	4	7.26	2	2	3	6	11	7.27	0	5	4	27
	8.03	2	9	22	25	8.06	10	29	11	6	8.03	1	2	1	5	4	8.03	12	5	12	6
	8.11	3	9	7	10	8.13	9	11	8	6	8.1	2	1	5	16	3	8.1	11	1	12	11
	8.18	11	4	14	7	8.21	13	13	16	89	8.17	0	1	0	5	5	8.17	23	15	24	2
	8.27	27	9	9	4	8.31	15	15	22	1	8.24	1	2	0	1	2	8.24	15	21	5	1
	9.04	19	27	9	16	9.07	19	5	13	4	9.01	1	0	0	8	2	8.31	15	10	9	2
	9.12	9	12	2	6	9.11	21	12	8	8	9.08	0	2	29	2	6	9.06	12	4	5	16
	9.19	18	9	11	9	9.18	5	22	21	10	9.15	0	0	0	17	3	9.13	25	5	1	11
	9.26	14	5	3	9	9.25	8	4	4	25	9.22	0	0	0	0	0	9.17	14	15	7	2
	10.03	0	0	2	4	10.1	12	0	1	10	9.29	0	0	0	6	1	9.24	16	5	5	2
	10.11	2	7	0	8	10.8	4	5	0	4	10.05	0	0	0	0	2	10.01	10	5	11	55
	10.18	0	0	0	0	10.16	0	1	0	0	10.12	0	0	0	0	1	10.08	2	8	5	62
	10.24	0	1	0	0	10.23	3	0	0	5	10.19	0	0	0	0	0	10.15	0	5	4	0
	10.31	0	0	5	2	10.29	0	0	0	1	10.26	0	0	1	0	1	10.22	2	0	0	1
	11.07	0	0	6	4	11.4	0	0	1	0	11.03	0	0	0	0	1	10.29	1	0	2	4
	11.14	0	0	1	0	11.12	1	0	2	0	11.1	0	0	0	0	0	11.06	0	0	0	1
	11.21	0	0	3	0	11.21	0	0	0	2	11.17	0	0	0	0	0	11.13	0	0	0	0
	11.28	0	0	0	0	11.3O	0	0	0	0	11.24	0	0	0	0	0	11.2	0	0	0	0
		118	95	125	124	12.3	0	0	0	0	12.01	0	0	0	0	0	11.27	0	0	0	1
							172	146	150	191		11	24	52	96	81		163	106	109	229
Z. cucurbitae	2018					2019					2020						2021
Repetitions	Date	1	2	3	4	Date	1	2	3	4	Date	1	2	3	4	5	Date	1	2	3	4
	5.07	0	0	0	0	5.07	0	0	0	0	5.02	0	0	0	0	0	4.3	0	0	0	0
	5.14	0	0	0	0	5.14	0	0	0	0	5.09	0	0	0	0	0	5.1	0	0	0	0
	5.2	0	0	0	0	5.2	0	0	0	0	5.16	0	0	0	0	0	5.18	0	0	0	0
	5.27	0	0	0	0	5.27	0	0	0	0	5.24	0	0	0	0	0	5.25	0	0	0	0
	6.03	0	0	0	0	6.03	0	0	0	0	6.01	0	0	0	0	0	6.01	0	0	0	0
	6.1	0	0	0	0	6.1	0	0	0	0	6.08	0	0	0	0	0	6.08	0	0	0	0
	6.17	0	0	0	0	6.17	0	0	0	0	6.15	0	1	0	0	0	6.15	0	0	0	0
	6.24	0	0	0	0	6.24	0	0	0	0	6.22	0	0	0	0	0	6.22	0	0	0	0
	6.31	0	0	0	0	7.01	0	0	0	0	6.29	0	0	0	0	0	6.29	0	0	0	0
	7.07	0	0	0	1	7.09	0	0	0	0	7.06	0	0	0	0	0	7.06	0	0	0	0
	7.14	0	1	0	0	7.16	0	0	0	1	7.12	0	0				7.13	0	0	0	0
	7.2	1	0	2	0	7.24		0	1	0	7.19	0	0	0	0	0	7.2	0	0	0	0
	7.27	0	0	2	1	7.31	0	0	2	0	7.26	0	0	0	0	0	7.27	0	0	0	0
	8.03	1	0	0	0	8.06	0	2	0	0	8.03	0	0	0	0	0	8.03	0	0	0	0
	8.11	0	0	0	0	8.13	0	1	0	1	8.1	0	0	0	0	0	8.1	0	0	0	0
	8.18	0	2	2	0	8.21	2	0	0	0	8.17	0	0	0	0	0	8.17	0	0	0	0
	8.27	1	2	1	1	8.31	0	1	2	1	8.24	0	0	0	0	0	8.24	0	0	0	0
	9.04	0	0	0	1	9.07	0	0	1	0	9.01	0	0	0	0	0	8.31	0	0	0	0
	9.12	0	1	0	0	9.11	0	2	0	0	9.08	0	0	0	0	0	9.06	0	0	0	0
	9.19	0	1	0	0	9.18	0	1	0	1	9.15	0	0	0	0	0	9.13	0	0	0	0
	9.26	0	0	1	1	9.25	1	0	0	0	9.22	0	0	0	0	0	9.17	0	0	0	0
	10.03	0	0	0	0	10.1	0	2	0	1	9.29	0	0	0	0	0	9.24	0	0	0	0
	10.11	0	0	0	0	10.8	0	0	0	0	10.05	0	0	0	0	0	10.01	0	0	0	0
	10.18	0	0	0	0	10.16	0	0	0	0	10.12	0	0	0	0	0	10.08	0	0	0	0
	10.24	0	0	0	0	10.23	0	0	0	0	10.19	0	0	0	0	0	10.15	0	0	0	0
	10.31	0	0	0	0	10.29	0	0	0	0	10.26	0	0	0	0	0	10.22	0	0	0	0
	11.07	0	0	0	0	11.4	0	0	0	0	11.03	0	0	0	0	0	10.29	0	0	0	0
	11.14	0	0	0	0	11.12	0	0	0	0	11.1	0	0	0	0	0	11.06	0	0	0	0
	11.21	0	0	0	0	11.21	0	0	0	0	11.17	0	0	0	0	0	11.13	0	0	0	0
	11.28	0	0	0	0	11.3O	0	0	0	0	11.24	0	0	0	0	0	11.2	0	0	0	0
		3	7	8	5	12.3	0	0	0	0	12.01	0	0	0	0	0	11.27	0	0	0	0
							3	9	6	5		0	1	0	0	0		0	0	0	0
Callantra trimacula	2018					2019					2020						2021
Repetitions	Date	1	2	3	4	Date	1	2	3	4	Date	1	2	3	4	5	Date	1	2	3	4
	5.07	0	0	0	0	5.07	0	0	0	0	5.02	0	0	0	0	0	4.3	0	0	0	0
	5.14	0	0	0	0	5.14	0	0	0	0	5.09	0	0	0	0	0	5.1	0	0	0	0
	5.2	0	0	0	0	5.2	0	0	0	0	5.16	0	0	0	0	0	5.18	0	0	0	0
	5.27	0	0	0	0	5.27	0	0	0	0	5.24	0	0	0	0	0	5.25	0	0	0	0
	6.03	0	0	2	0	6.03	0	1	0	0	6.01	1	0	0	0	0	6.01	0	0	0	0
	6.1	0	0	0	0	6.1	0	0	0	0	6.08	0	0	0	1	0	6.08	2	0	0	1
	6.17	0	0	0	2	6.17	0	2	0	1	6.15	0	2		0	0	6.15	0	0	0	0
	6.24	1	0	0	0	6.24	0	0	0	0	6.22	0	0	0	0	0	6.22	0	0	0	1
	6.31	0	0	0	0	7.01	0	0	0	1	6.29	0	0	0	0	0	6.29	0	0	0	0
	7.07	0	0	0	0	7.09	0	1	0	0	7.06	0	0	0	1	0	7.06	0	0	0	0
	7.14	0	0	0	0	7.16	0	0	0	1	7.12	0	0	0	0	0	7.13	0	0	0	0
	7.2	0	0	0	0	7.24	0	0	0	0	7.19	0	0	0	0	0	7.2	0	0	0	0
	7.27	0	0	0	0	7.31	0	0	1	0	7.26	0	0	0	0	0	7.27	0	0	0	0
	8.03	0	0	0	0	8.06	0	0	0	0	8.03	0	0	0	0	0	8.03	1	0	1	0
	8.11	0	0	0	0	8.13	1	0	0	0	8.1	0	0	0	0	0	8.1	0	0	0	0
	8.18	0	0	0	0	8.21	0	0	0	0	8.17	0	0	0	0	0	8.17	0	0	0	0
	8.27	0	0	0	0	8.31	0	0	0	0	8.24	0	0	0	0	0	8.24	0	0	0	0
	9.04	0	0	0	0	9.07	0	0	0	0	9.01	0	0	0	0	0	8.31	0	0	0	0
	9.12	0	0	0	0	9.11	0	0	0	0	9.08	0	0	0	0	0	9.06	0	0	0	0
	9.19	0	0	0	0	9.18	0	0	0	0	9.15	0	0	0	0	0	9.13	0	0	0	0
	9.26	0	0	0	0	9.25	0	0	0	0	9.22	0	0	0	0	0	9.17	0	0	0	0
	10.03	0	0	0	0	10.01	0	0	0	0	9.29	0	0	0	0	0	9.24	0	0	0	0
	10.11	0	0	0	0	10.08	0	0	0	0	10.05	0	0	0	0	0	10.01	0	0	0	0
	10.18	0	0	0	0	10.16	0	0	0	0	10.12	0	0	0	0	0	10.08	0	0	0	0
	10.24	0	0	0	0	10.23	0	0	0	0	10.19	0	0	0	0	0	10.15	0	0	0	0
	10.31	0	0	0	0	10.29	0	0	0	0	10.26	0	0	0	0	0	10.22	0	0	0	0
	11.07	0	0	0	0	11.04	0	0	0	0	11.03	0	0	0	0	0	10.29	0	0	0	0
	11.14	0	0	0	0	11.12	0	0	0	0	11.1	0	0	0	0	0	11.06	0	0	0	0
	11.21	0	0	0	0	11.21	0	0	0	0	11.17	0	0	0	0	0	11.13	0	0	0	0
	11.28	0	0	0	0	11.3O	0	0	0	0	11.24	0	0	0	0	0	11.2	0	0	0	0
		1	0	2	2	12.3	0	0	0	0	12.01	0	0	0	0	0	11.27	0	0	0	0
							1	4	1	3		1	2	0	2	0		3	0	1	2

## Sheet: Yongxiu
Bactrocrea dorsalis	2018	B.dorsalis				2019	B.dorsalis				2020	B.dorsalis
Repetitions	Date	1	2	3	4	Date	1	2	3	4	Date	1	2	3	4
	5.1	0	0	0	0	5.08	0	0	0	0	5.13	0	0	0	0
	5.17	0	0	0	0	5.15	0	0	0	0	5.2	0	0	0	0
	5.24	0	0	0	0	5.22	0	0	0	0	5.27	0	0	0	0
	6.01	1	0	0	0	5.29	0	1	0	0	6.01	0	0	0	0
	6.08	0	0	0	0	6.05	0	0	0	1	6.08	0	0	0	0
	6.15	0	0	0	1	6.12	0	0	0	0	6.15	0	0	0	0
	6.22	0	0	1	0	6.19	0	0	0	1	6.22	1	0	0	0
	6.29	0	0	0	0	6.26	0	1	0	0	6.29	0	1	0	0
	7.05	0	1	0	1	7.03	0	1	0	3	7.05	0	1	0	1
	7.12	0	0	1	0	7.1	1	0	2	1	7.12	1	0	0	0
	7.19	0	0	1	1	7.17	2	0	1	4	7.19	0	0	0	0
	7.26	0	1	0	1	7.23	1	0	0	2	7.26	1	0	2	1
	8.02	2	1	0	1	7.31	0	1	0	1	8.02	1	1	0	2
	8.09	0	2	1	2	8.06	1	2		2	8.09	1	2	0	1
	8.16	1		2	0	8.13	1	4	0		8.16	2		0	2
	8.23	2	1	1	3	8.21	6	5	8	5	8.22	0		2	1
	8.3	8	2	1	4	8.29	1	1	1	4	8.29	8	2	0	0
	9.06	3	1	2	2	9.06	7	2	2	2	9.06	4	5	1	2
	9.13	4	3	6	0	9.13	3	4	5	2	9.13	0	0	6	2
	9.2	3	9	10	5	9.2	1	0	4	2	9.2	1	8	3	1
	9.27	5	12	3	14	9.27	11	4	8	29	9.27	1	3	0	1
	10.04	4	8	6	3	10.04	3	1	10	2	10.04	6	0	1	6
	10.11	3	1	4	10	10.12	12	8	1	2	10.1	2	6	1	2
	10.18	8	15	9	5	10.19	3	1	0	1	10.17	8	4	4	8
	10.25	5	1	1	1	10.26	2	0	1	4	10.24	12	6	6	11
	11.01	12	10	7	5	11.03	4	8	11	1	11.01	5	5	9	11
	11.08	9	11	12	3	11.1	11	11	4	5	11.08	8	5	11	8
	11.15	6	0	6	2	11.19	6	7	9	2	11.15	3	9	9	11
	11.22	0	1	0	1	11.26	6	5	6	1	11.22	0	11	7	3
	11.3	0	0	0	0	12.03	3	0	0	2	11.29	0	8	6	1
		76	80	74	65	12.1	0	0	0	0	12.06	0	0	0	0
							85	67	73	79		65	77	68	75
		1
Zeugodacus tau	2018					2019					2020
Repetitions	Date	1	2	3	4	Date	1	2	3	4	Date	1	2	3	4
	5.1	0	0	0	0	5.08	0	0	0	0	5.13	0	0	0	0
	5.17	0	0	0	0	5.15	0	0	1	0	5.2	0	0	0	0
	5.24	0	0	0	0	5.22	1	0	0	1	5.27	0	0	0	0
	6.01	0	0	0	0	5.29	0	0	0	0	6.01	1	0	0	0
	6.08	0	0	0	1	6.05	0	0	0	3	6.08	0	0	0	0
	6.15	1	0	1	0	6.12	0	0	0	0	6.15	0	0	0	2
	6.22	1	0		1	6.19	1	0	2	0	6.22	0	0	1	0
	6.29	0	0	2	1	6.26	0	2	1	0	6.29	1	4	0	0
	7.05	10	7	10	8	7.03	7	35	1	0	7.05	14	5	12	6
	7.12	43	11	15	24	7.1	12	55	8	4	7.12	5	4	24	23
	7.19	10	10	12	21	7.17	6	8	8	1	7.19	13	12	23	32
	7.26	27	24	11	30	7.23	33	5	44	19	7.26	20	22	5	1
	8.02	24	18	14	15	7.31	29	15	11	1	8.02	4	12	2	11
	8.09	16	7	13	34	8.06	19	7	35	14	8.09	11	39	6	21
	8.16	26	22	5	9	8.13	20	8	22	14	8.16	22	12	2	15
	8.23	58	12	2	22	8.21	18	4	9	52	8.22	12	12	13	9
	8.3	1	2	12	12	8.29	12	4	10	20	8.29	25	11	41	23
	9.06	4	1	6	5	9.06	3	32	8	12	9.06	12	4	14	12
	9.13	8	1	3	4	9.13	7	33	10	15	9.13	2	1	2	4
	9.2	2	5	1	2	9.2	3	6	2	12	9.2	0	5	3	8
	9.27	0	1	1	0	9.27	9	10	11	8	9.27	0	1	4	2
	10.04	2	0	2	4	10.04	4	3	8	10	10.04	1	5	8	1
	10.11	4	2	1	1	10.12	0	4	1	1	10.1	0	2	4	2
	10.18	1	2	0	1	10.19	8	1	1	0	10.17	1	0	1	2
	10.25	5	3	1	0	10.26	4	0	2	1	10.24	3	0	2	0
	11.01	1	3	1	2	11.03	3	5	2	0	11.01	0	0	14	1
	11.08	0	2	0	2	11.1	5	2	2	2	11.08	0	0	9	1
	11.15	0	2	0	0	11.19	1	3	1	0	11.15	1	0	8	6
	11.22	0	0	2	0	11.26	0	2	1	1	11.22	1	0	0	2
	11.3	1	0		0	12.03	2	0	0	1	11.29	0	0	0	0
		245	135	115	199	12.1	0	0	0	0	12.06	0	1	0	0
							207	244	201	192		149	152	198	184
Zeugodacus tau	2018					2019					2020
Repetitions	Date	1	2	3	4	Date	1	2	3	4	Date	2	2	3	4
	5.1	0	0	0	0	5.08	0	0	0	0	5.13	0	0	0	0
	5.17	0	1	0	0	5.15	0	0	0	0	5.2	0	0	0	0
	5.24	0	0	0	0	5.22	0	0	0	0	5.27	0	0	0	0
	6.01	0	0	0	0	5.29	0	0	0	0	6.01	0	0	0	0
	6.08	0	0	0	0	6.05	0	0	0	0	6.08	0	0	0	0
	6.15	0	1	0	0	6.12	0	0	0	1	6.15	0	0	0	1
	6.22	4	0	0	1	6.19	0	0	2	0	6.22	1	0	0	1
	6.29	0	0	0	2	6.26	0	0	0	2	6.29	0	0	0	0
	7.05	2	0	0	0	7.03	0	1	0	0	7.05	1	2	0	0
	7.12	1	2	10	0	7.1	0	0	0	2	7.12	0	0	0	1
	7.19	2	2	5	3	7.17	1	1	0	2	7.19	1	1	4	11
	7.26	11	5	2	15	7.23	5	1	1	5	7.26	10	12	1	10
	8.02	22	4	5	3	7.31	15	5	1	8	8.02	2	3	15	4
	8.09	6	23	24	12	8.06	11	8	10	9	8.09	20	22	12	8
	8.16	13	21	22	10	8.13	25	16	2	12	8.16	14	5	1	7
	8.23	22	11	12	9	8.21	11	9	21	11	8.22	5	2	11	5
	8.3	5	6	21	16	8.29	21	8	30	15	8.29	11	11	9	6
	9.06	1	1	2	6	9.06	12	3	12	22	9.06	12	10	10	13
	9.13	2	0	6	4	9.13	11	5	2	8	9.13	2	1	9	4
	9.2	1	2	3	2	9.2	5	22	7	3	9.2	2	2	2	1
	9.27	0	2	0	1	9.27	12	11	5	5	9.27	8	1	1	3
	10.04	2	0	1	0	10.04	1	2	2	1	10.04	1	0	0	2
	10.11	0	1	0	0	10.12	0	10	2	5	10.1	1	1	0	0
	10.18	1	0	0	2	10.19	0	1	0	2	10.17	0	1	0	2
	10.25	0	2	0	0	10.26	0	0	1	1	10.24	0	0	0	0
	11.01	0	0	0	0	11.03	0	0	0	1	11.01	1	0	0	0
	11.08	0	0	0	0	11.1	0	0	0	0	11.08	0	0	0	0
	11.15	0	0	0	0	11.19	0	0	0	0	11.15	0	0	0	0
	11.22	0	0	0	0	11.26	0	0	0	0	11.22	0	0	0	0
	11.3	0	0	0	0	12.03	0	0	0	0	11.29	0	0	0	0
		95	84	113	90	12.1	0	0	0	0	12.06	0	0	0	0
							130	103	98	115		92	74	75	79
Z. cucurbitae	No date
Callantra trimacula	2018					2019					2020
Repetitions	Date	1	2	3	4	Date	1	2	3	4	Date	1	2	3	4
	5.1	0	0	0	0	5.08	0	0	0	0	5.13	0	0	0	0
	5.17	0	0	0	0	5.15	0	0	0	0	5.2	0	0	0	0
	5.24	0	0	0	0	5.22	0	0	0	0	5.27	0	0	0	0
	6.01	0	0	0	0	5.29	0	0	0	1	6.01	0	0	0	0
	6.08	0	0	1	0	6.05	0	2	0	0	6.08	0	1	1	0
	6.15	0	0	0	2	6.12	0	0	0	0	6.15	1	0	1	0
	6.22	0	0	0	0	6.19	0	0	0	2	6.22	0	0	0	1
	6.29	1	0	0	0	6.26	0	0	0	0	6.29	0	0	0	0
	7.05	0	0	0	0	7.03	0	1	1	0	7.05	0	0	0	0
	7.12	0	0	0	0	7.1	0	0	0	0	7.12	0	0	0	1
	7.19	0	0	0	0	7.17	0	0	0	0	7.19	0	0	0	0
	7.26	0	0	0	1	7.23	1	0	0	0	7.26	0	0	0	0
	8.02	0	0	0	0	7.31	0	0	1	0	8.02	0	0	0	0
	8.09	0	1	0	0	8.06	0	0	0	0	8.09	1		1	0
	8.16	0	0	0	0	8.13	1	0	0	1	8.16	0	0	0	0
	8.23	2	0	0	0	8.21	0	0	0	0	8.22	0	0	0	0
	8.3	0	0	0	0	8.29	0	0	0	0	8.29	0	1	1	0
	9.06	0	1	0	0	9.06	0	0	0	0	9.06	0	0	0	0
	9.13	0	0	0	0	9.13	0	0	0	0	9.13	0	0	0	0
	9.2	0	0	0	0	9.2	0	0	0	0	9.2	0	0	0	0
	9.27	0	0	0	0	9.27	0	0	0	0	9.27	0	0	0	0
	10.04	0	0	0	0	10.04	0	0	0	0	10.04	0	0	0	0
	10.11	0	0	0	0	10.12	0	0	0	0	10.1	0	0	0	0
	10.18	0	0	0	0	10.19	0	0	0	0	10.17	0	0	0	0
	10.25	0	0	0	0	10.26	0	0	0	0	10.24	0	0	0	0
	11.01	0	0	0	0	10.03	0	0	0	0	11.01	0	0	0	0
	11.08	0	0	0	0	11.1	0	0	0	0	11.08	0	0	0	0
	11.15	0	0	0	0	11.19	0	0	0	0	11.15	0	0	0	0
	11.22	0	0	0	0	11.26	0	0	0	0	11.22	0	0	0	0
	11.3	0	0	0	0	12.03	0	0	0	0	11.29	0	0	0	0
		3	2	1	3	12.1	0	0	0	0	12.06	0	0	0	0
							2	3	2	4		2	2	4	2

## Sheet: Xiushui
Bactrocera minax	2018					2019					2020
Repetitions	Date	1	2	3	4	Date	1	2	3	4	Date	1	2	3	4
	5.12	1	0	0	0	5.1	0	0	0	0	5.1	0	0	1	0
	5.18	0	1	2	1	5.17	1	0	0	0	5.18	0	0	0	0
	5.25	3	8	1	0	5.24	0	4	1	2	5.24	3	1	2	1
	6.02	10	4	2	2	5.31	2	4	2	3	6.01	2	5	5	2
	6.1	5	7	12	7	6.06	5	11	5	4	6.08	1	8	2	6
	6.17	9	9	4	2	6.13	2	4	10	8	6.15	5	3	4	4
	6.24	8	8	2	5	6.2	5	5	4	6	6.22	5	10	5	6
	6.31	2	4	5	4	6.27	4	8	5	3	6.29	7	1	4	2
	7.08	5	6	8	1	7.03	8	3	4	8	7.06	4	5	1	1
	7.15	0	4	2	2	7.1	4	5	5	6	7.13	2	2	5	4
	7.22	1	0	0	0	7.17	0	5	8	7	7.2	3	0	2	2
	7.29	0	0	0	0	7.24	2	0	1	1	7.27	0	0	0	0
	8.05	0	0	0	0	8.01	0	0	0	0	8.04	0	0	0	0
	8.12	0	0	0	0	8.08	0	0	0	0	8.11	0	0	0	0
	8.19	0	0	0	0	8.15	0	0	0	0	8.18	0	0	0	0
	8.26	0	0	0	0	8.22	0	0	0	0	8.25	0	0	0	0
	9.03	0	0	0	0	8.29	0	0	0	0	9.01	0	0	0	0
	9.1	0	0	0	0	9.05	0	0	0	0	9.08	0	0	0	0
	9.17	0	0	0	0	9.12	0	0	0	0	9.15	0	0	0	0
	9.23	0	0	0	0	9.19	0	0	0	0	9.22	0	0	0	0
	9.3	0	0	0	0	9.26	0	0	0	0	9.29	0	0	0	0
	10.07	0	0	0	0	10.03	0	0	0	0	10.06	0	0	0	0
	10.13	0	0	0	0	10.1	0	0	0	0	10.13	0	0	0	0
	10.2	0	0	0	0	10.17	0	0	0	0	10.2	0	0	0	0
	10.27	0	0	0	0	10.24	0	0	0	0	10.27	0	0	0	0
	11.03	0	0	0	0	10.3	0	0	0	0	11.03	0	0	0	0
	11.1	0	0	0	0	11.06	0	0	0	0	11.1	0	0	0	0
	11.17	0	0	0	0	11.13	0	0	0	0	11.17	0	0	0	0
	11.24	0	0	0	0	11.2	0	0	0	0	11.24	0	0	0	0
	11.3	0	0	0	0	11.27	0	0	0	0	11.3	0	0	0	0
		44	51	38	24		33	49	45	48		32	35	31	28
Bactrocrea dorsalis	2018					2019					2020
Repetitions	Date	1	2	3	4	Date	1	2	3	4	Date	1	2	3	4
	5.12	0	0	0	0	5.1	0	0	0	0	5.1	0	0	0	0
	5.18	0	0	0	0	5.17	0	0	0	0	5.18	0	0	0	0
	5.25	0	0	0	0	5.24	0	0	0	0	5.24	0	0	0	0
	6.02	0	0	0	0	5.31	0	0	0	0	6.01	0	0	0	0
	6.1	0	1	0	0	6.06	0	0	0	0	6.08	0	0	0	1
	6.17	0	0	1	2	6.13	0	0	0	1	6.15	1	0	1	0
	6.24	1	2	0	0	6.2	0	2	1	0	6.22	0	0	0	1
	6.31	0	1	3	3	6.27	1	2	2	1	6.29	0	2	1	0
	7.08	2	0	1	8	7.03	2	0	2	0	7.06	1	0	0	1
	7.15	1	1	0	2	7.1	8	1	1	0	7.13	2	2	0	0
	7.22	2	0	4	4	7.17	2	4	3	5	7.2	0	2	1	1
	7.29	4	1	4	2	7.24	1	6	2	2	7.27	0	1	7	2
	8.05	7	4	1	2	8.01	5	8	0	7	8.04	1	2	2	1
	8.12	0	7	7	1	8.08	2	0	2	6	8.11	7	0	1	1
	8.19	1	1	1	5	8.15	0	4	1	4	8.18	0	4	1	2
	8.26	4	2	4	7	8.22	2	0	2	7	8.25	4	1	2	1
	9.03	2	0	4	6	8.29	8	6	4	4	9.01	3	7	1	10
	9.1	5	1	2	2	9.05	2	4	9	6	9.08	3	4	11	15
	9.17	4	4	3	6	9.12	12	7	8	6	9.15	5	7	4	12
	9.23	11	20	17	13	9.19	4	8	13	9	9.22	4	5	5	11
	9.3	12	18	9	12	9.26	12	13	6	7	9.29	9	9	4	4
	10.07	10	8	5	5	10.03	4	5	8	4	10.06	11	8	8	3
	10.13	21	11	5	4	10.1	5	5	5	8	10.13	5	16	17	5
	10.2	9	3	2	0	10.17	9	4	12	2	10.2	10	5	2	2
	10.27	2	2	8	5	10.24	5	8	8	4	10.27	2	2	2	2
	11.03	1	2	4	0	10.3	1	3	8	0	11.03	5	4	0	6
	11.1	0	2	1	2	11.06	5	0	0	3	11.1	2	0	1	3
	11.17	1	1	0	0	11.13	0	2	0	1	11.17	0	1	1	0
	11.24	0	0	1	0	11.2	0	0	0	0	11.24	0	0	0	0
	11.3	0	0	0	0	11.27	0	0	0	0	11.3	0	0	0	0
		100	92	87	91		90	92	97	87		75	82	72	84
Zeugodacus tau	2018					2019					2020
Repetitions	Date	1	2	3	4	Date	1	2	3	4	Date	1	2	3	4
	5.12	0	0	0	0	5.1	0	0	0	0	5.1	0	0	0	0
	5.18	1	0	0	0	5.17	0	1	0	0	5.18	0	0	0	0
	5.25	0	0	0	0	5.24	0	0	0	0	5.24	0	0	0	0
	6.02	0	1	2	1	5.31	0	1	0	1	6.01	0	0	0	1
	6.1	1	0	0	2	6.06	0	1	0	0	6.08	0	0	0	2
	6.17	0	2	0	1	6.13	2	0	1	1	6.15	0	1	2	0
	6.24	1	2	2	4	6.2	0	2	1	2	6.22	0	4	0	1
	6.31	0	9	1	7	6.27	5	5	1	7	6.29	10	2	0	2
	7.08	5	18	7	9	7.03	22	8	10	9	7.06	7	10	1	2
	7.15	19	25	9	27	7.1	12	19	35	27	7.13	11	15	12	24
	7.22	16	25	27	17	7.17	35	22	10	7	7.2	18	12	24	15
	7.29	23	37	27	16	7.24	40	12	37	6	7.27	24	21	14	14
	8.05	24	28	16	11	8.01	14	12	24	11	8.04	18	14	23	39
	8.12	25	15	11	12	8.08	39	10	16	2	8.11	7	23	22	13
	8.19	11	14	12	5	8.15	13	20	16	1	8.18	8	5	4	11
	8.26	16	13	21	8	8.22	21	12	39	2	8.25	15	8	5	8
	9.03	12	35	22	16	8.29	35	21	10	16	9.01	12	9	12	2
	9.1	2	9	16	4	9.05	12	8	4	1	9.08	5	6	8	25
	9.17	5	5	7	2	9.12	25	9	8	2	9.15	8	3	8	2
	9.23	15	15	2	3	9.19	6	2	9	12	9.22	9	4	8	16
	9.3	5	5	8	15	9.26	12	5	8	55	9.29	5	19	10	21
	10.07	5	5	12	22	10.03	4	13	2	62	10.06	10	5	9	31
	10.13	15	8	2	0	10.1	3	4	4	0	10.13	15	10	10	16
	10.2	4	7	9	10	10.17	3	2	10	10	10.2	2	20	2	2
	10.27	4	3	1	4	10.24	11	5	15	4	10.27	3	8	2	1
	11.03	2	2	4	3	10.3	1	5	1	3	11.03	3	1	0	3
	11.1	2	1	3	3	11.06	2	2	0	3	11.1	2	3	1	2
	11.17	1	1	8	3	11.13	3	2	1	0	11.17	2	2	2	1
	11.24	2	1	1	0	11.2	2	1	0	1	11.24	0	1	1	0
	11.3	0	0	1	0	11.27	0	1	1	0	11.3	0	0	0	1
		216	286	231	205		322	205	263	245		194	206	180	255
B. scutellata	2018					2019					2020
Repetitions	Date	1	2	3	4	Date	1	2	3	4	Date	1	2	3	4
	5.12	0	0	0	0	5.1	0	0	0	0	5.1	0	0	0	0
	5.18	1	0	0	0	5.17	2	0	0	0	5.18	0	0	0	0
	5.25	0	0	0	2	5.24	0	0	0	0	5.24	2	0	0	0
	6.02	0	0	0	1	5.31	0	0	0	0	6.01	0	0	0	0
	6.1	0	0	1	0	6.06	4	1	0	0	6.08	0	0	0	0
	6.17	1	1	0	0	6.13	0	0	0	1	6.15	0	0	0	0
	6.24	0	0	0	1	6.2	0	0	4	0	6.22	0	0	0	0
	6.31	0	0	2	1	6.27	0	0	0	2	6.29	1	0	3	1
	7.08	0	3	0	1	7.03	1	0	2	1	7.06	0	2	0	0
	7.15	2	2	2	8	7.1	0	2	1	7	7.13	0	0	1	0
	7.22	2	5	5	4	7.17	3	2	2	11	7.2	1	1	1	1
	7.29	0	3	3	4	7.24	20	0	11	10	7.27	0	2	0	2
	8.05	15	2	3	3	8.01	6	1	2	4	8.04	2	3	2	0
	8.12	3	2	1	2	8.08	5	1	6	8	8.11	1	12	1	2
	8.19	11	1	5	4	8.15	16	0	13	7	8.18	2	3	5	5
	8.26	10	1	0	5	8.22	5	0	2	2	8.25	0	2	1	2
	9.03	2	2	0	2	8.29	1	6	25	2	9.01	1	5	1	4
	9.1	1	0	0	0	9.05	8	2	1	2	9.08	1	0	2	0
	9.17	0	2	19	8	9.12	2	10	2	1	9.15	0	1	2	1
	9.23	0	0	2	0	9.19	0	5	1	3	9.22	0	0	0	1
	9.3	0	0	0	1	9.26	3	0	0	3	9.29	0	0	0	0
	10.07	0	0	2	1	10.03	3	0	2	2	10.06	0	0	0	0
	10.13	0	0	0	0	10.1	0	0	0	2	10.13	0	0	0	0
	10.2	0	0	0	0	10.17	0	0	0	0	10.2	0	0	0	0
	10.27	0	0	0	0	10.24	0	0	0	0	10.27	0	0	0	0
	11.03	0	0	0	0	10.3	0	0	0	0	11.03	0	0	0	0
	11.1	0	0	0	0	11.06	0	0	0	0	11.1	0	0	0	0
	11.17	0	0	0	0	11.13	0	0	0	0	11.17	0	0	0	0
	11.24	0	0	0	0	11.2	0	0	0	0	11.24	0	0	0	0
	11.3	0	0	0	0	11.27	0	0	0	0	11.3	0	0	0	0
		48	24	45	48		79	30	74	68		11	31	19	19
Callantra trimacula	2018					2019					2020
Repetitions	Date	1	2	3	4	Date	1	2	3	4	Date	1	2	3	4
	5.12	0	0	0	0	5.1	0	0	0	0	5.1	0	0	0	0
	5.18	0	0	0	0	5.17	0	0	0	0	5.18	0	0	0	0
	5.25	0	0	0	0	5.24	0	0	0	0	5.24	0	0	0	0
	6.02	0	0	0	0	5.31	0	0	0	0	6.01	0	0	0	0
	6.1	1	0	1	0	6.06	2	0	1	0	6.08	0	1	2	0
	6.17	0	2	0	1	6.13	0	2	0	0	6.15	0	0	0	2
	6.24	0	0	0	0	6.2	0	0	1	0	6.22	1	0	0	0
	6.31	0	0	0	1	6.27	0	0	1	2	6.29	0	2	0	0
	7.08	2	0	0	0	7.03	1	1	0	0	7.06	1	0	0	1
	7.15	0	0	2	0	7.1	0	0	0	1	7.13	0	0	0	0
	7.22	0	1	0	0	7.17	0	4	0	1	7.2	0	0	2	2
	7.29	0	1	0	0	7.24	2	0	0	0	7.27	0	0	0	0
	8.05	0	0	0	1	8.01	0	0	0	0	8.04	0	0	0	0
	8.12	2	0	1	0	8.08	0	0	0	0	8.11	0	0	0	0
	8.19	0	0	0	0	8.15	0	0	0	0	8.18	0	0	0	0
	8.26	0	0	0	0	8.22	0	0	0	0	8.25	0	0	0	0
	9.03	0	0	0	0	8.29	0	0	0	0	9.01	0	0	0	0
	9.1	0	0	0	0	9.05	0	0	0	0	9.08	0	0	0	0
	9.17	0	0	0	0	9.12	0	0	0	0	9.15	0	0	0	0
	9.23	0	0	0	0	9.19	0	0	0	0	9.22	0	0	0	0
	9.3	0	0	0	0	9.26	0	0	0	0	9.29	0	0	0	0
	10.07	0	0	0	0	10.03	0	0	0	0	10.06	0	0	0	0
	10.13	0	0	0	0	10.1	0	0	0	0	10.13	0	0	0	0
	10.2	0	0	0	0	10.17	0	0	0	0	10.2	0	0	0	0
	10.27	0	0	0	0	10.24	0	0	0	0	10.27	0	0	0	0
	11.03	0	0	0	0	10.3	0	0	0	0	11.03	0	0	0	0
	11.1	0	0	0	0	11.06	0	0	0	0	11.1	0	0	0	0
	11.17	0	0	0	0	11.13	0	0	0	0	11.17	0	0	0	0
	11.24	0	0	0	0	11.2	0	0	0	0	11.24	0	0	0	0
	11.3	0	0	0	0	11.27	0	0	0	0	11.3	0	0	0	0
		5	4	4	3		5	7	3	4		2	3	4	5
