# Supplementary material for: Seasonal abundance of six tephritid species and the fruiting phenology of their main hosts in northern Jiangxi, China
Source: PeerJ. 2026 Feb 13;14:e20751. doi: 10.7717/peerj.20751 (PMC12908578; doi:10.7717/peerj.20751)
Supplement: Supplemental Information 2 [file peerj-14-20751-s002.xlsx]

## Sheet: Sheet1
Serial Number	Fruit types		date	Rerions	Fruit weight	B. dorsalis	B. scutellata	B. minax	Z. tau	Z. cucurbitae	C. trimacula
1	Bayberry		2020.5.27	Nanchang	0.2kg	0	0	0	0	0	0
2	Bitter gourd		2018.8.11	Nanchang	0.35kg	0	15	0	40	0	0
			2019.7.24	Nanchang	0.9kg	0	53	0	63	1	0
			2020.7.12	Yongxiu	0.45kg	0	27	0	27	0	0
3	Bottle gourd		2019.7.24	Nanchang	0.65kg	0	0	0	35	0	0
4	Chili pepper		2019.6.17	Nanchang	0.55kg	0	12	0	0	0	0
5	Chestnut		2020.10.12	Nanchang	0.15kg	0	0	0	0	0	0
6	Cucumber		2019.6.17	Nanchang	0.9kg	0	5	0	75	0	0
			2020.6.22	Nanchang	1.3kg	0	4	0	45	0	0
7	Eggplant		2019.6.17	Nanchang	1.05kg	0	29	0	0	0	0
8	Grape		2019.7.24	Nanchang	0.92kg	0	2	0	0	0	0
9	Green bean		2019.6.17	Nanchang	0.45kg	0	0	0	0	0	0
10	Kumquat		2019.8.31	Nanchang	0.65kg	0	0	0	0	0	0
			2020.10.24	Xiushui	0.65kg	0	0	1	0	0	0
11	Loquat		2020.5.27	Nanchang	0.87kg	3	0	0	0	0	0
12	Muskmelon		2019.7.24	Nanchang	0.62kg	0	0	0	38	0	0
			2020.6.16	Nanchang	0.5kg	0	0	0	42	0	0
13	Peach		2019.7.24	Nanchang	1.15kg	15	8	0	0	0	0
14	Persimmon		2019.8.13	Nanchang	1.15kg	0	2	0	0	0	0
			2020.8.24	Nanchang	0.75kg	0	3	0	0	0	0
15	Pummelo(1)		2019.8.31	Nanchang	2.05kg	15	0	0	0	0	0
			2020.10.24	Xiushui	1.85kg	0	0	48	0	0	0
16	Pummelo(2)		2020.10.24	Xiushui	1.50kg	4	0	35	0	0	0
17	Pumpkin		2019.7.24	Nanchang	1.75kg	0	~60	0	~150	3	0
			2020.6.22	Nanchang	0.7kg	0	20	0	49	0	0
			2020.7.12	Yongxiu	1.4kg	0	58	0	~80		0
18	Squash		2019.6.17	Nanchang	0.55kg	0	15	0	33	2	0
			2020.6.22	Nanchang	0.7kg	0	21	0	38	0	0
19	Sweet orange		2019.8.31	Nanchang	2.10kg	~140	0	0	0	0	0
			2019.9.05	Xiushui	1.90kg	~70	0	7	0	0	0
20	Sweet pepper		2019.6.17	Nanchang	1.00kg	2	26	0	12	0	0
21	Tangerine		2019.8.31	Nanchang	1.10kg	~80	0	0	0	0	0
			2019.9.05	Xiushui	1.10kg	55	0	5	0	0	0
22	Trifoliate orange		2020.10.24	Xiushui	1.15kg	0	0	5	0	0	0
23	Tomato		2019.6.17	Nanchang	1.60kg	5	0	0	7	0	0
24	Towel gourd		2018.8.11	Nanchang	0.45kg	0	12	0	40	0	0
			2019.7.24	Nanchang	1.1kg	0	30	0	85	2	0
			2020.7.12	Yongxiu	0.4kg	0	18	0	35	0	0
25	Watermelon		2019.6.17	Nanchang	1.73kg	0	0	0	45	0	0
			2020.6.16	Nanchang	2.12kg	0	0	0	56	0	0
26	White gourd		2019.7.24	Nanchang	1.7kg	0	~45	0	~100	0	0
			2020.7.12	Yongxiu	0.35kg	0	15	0	16	0	0
27	Wonhwang		2019.7.24	Nanchang	2.18kg	18	5	0	0	0	0
